# Supplementary material for: Development and Validation of an HPLC Method for Simultaneous Determination of Capsaicinoids and Camphor in Over-the-Counter Medication for Topical Use
Source: Molecules. 2022 Feb 14;27(4):1261. doi: 10.3390/molecules27041261 (PMC8878854; doi:10.3390/molecules27041261)
Supplement: Supplementary file 1 [file molecules-27-01261-s001.zip]

Archive with 1 entries (1 files):
- molecules-1583618-supplementary.pdf
